# Supplementary material for: Balancing the Cellular Inflammatory-Homeostatic Axis Through Natural Ingredient Supplementation
Source: Nutrients. 2025 Aug 8;17(16):2587. doi: 10.3390/nu17162587 (PMC12389121; doi:10.3390/nu17162587)
Supplement: Supplementary file 1 [file nutrients-17-02587-s001.zip]

Archive with 1 entries (1 files):
- nutrients-3752571-supplementary.pdf
